# Supplementary material for: First Report and Biological Characterization of Penicillium crustosum Causing Root Rot in Polygonatum kingianum (Yunnan, China)
Source: Plants (Basel). 2026 Jun 3;15(11):1739. doi: 10.3390/plants15111739 (PMC13259494; doi:10.3390/plants15111739)
Supplement: Supplementary file 1 [file plants-15-01739-s001.zip]

Archive with 6 entries (6 files):
- S1.tif
- S2.tif
- S3.tif
- S4.tif
- S5. Colony characteristics of the pathogen under diverse culture conditions.tif
- Supplementary Fig S1-S4.pdf
